# Supplementary material for: Willingness toward post-mortem body donation to science at a Mexican university: an exploratory survey
Source: BMC Med Ethics. 2023 Nov 25;24:101. doi: 10.1186/s12910-023-00982-1 (PMC10675933; doi:10.1186/s12910-023-00982-1)
Supplement: Supplementary file 3 — Additional file 3. Survey results.xlsx contains the crude survey results. The Excel file contains the following 7 sheets: i) Code, ii) Sociodemographic, iii) PD data, iv) PD-Cronbach, v) PDS-Cronbach, vi) POD-Cronbach, vii) Trust-Cronbach. [file 12910_2023_982_MOESM3_ESM.xlsx]

## Sheet: Code
	Abbreviation	0	1	2	3	4	5	6	Precisar
Responder ID (anonymous)	ID
Post-mortem donation item Likert scale	See below	Totally disagree	Disagree	Neutral	Agree	Totally agree
Age group	AG	<=40	41-60	>60
Genus	Gen	No declared	Female	Male	Other
Nationality	Nat	no Mx	Mx	Mx + other
Region	Reg	non-Mx	North	Center	South
Residency	Res	Urban	Rural
Religion	Rel	None	Catholic	Christian other	Judaism	Jehova	Islam	Other
Civil state	CivS	Single	Married	Free union	Divorced	Widow	Other
Social stratus (Monthly fam income; MXN)	Str	< 15 k	15 - 150 k	> 150 k
Occupation	Occ	None/Other	Student	Teacher	Administrative	Maintenance service	Other
Education level completed	Edu	None	Elementary	Jr High	High school	Pregraduate	Postgraduate	Other
Academic interest	Aca	None/Other	Business	Ing/Tech	Health	Soc Scie & Humanities	Arts & Design	Service
Physical health	PH	Mayor problems	Minor problems	Healthy
Mental health	MH	Mayor problems	Minor problems	Healthy
Blood donor	BD	No	Yes
Blood receiver	BR	No	Yes
Registered organ donor (ROD)	ROD	No	Yes
Transplant received (self or among beloved ones)	TR	No	Yes
Patient (severe or chronic disease)	Px	No	Yes
Beloved one is patient severe or chronic disease	PxI	No	Yes
Willingness post-mortem organ donation	PODW	No	Yes
Willingness post-morten donation to science	PDSW	No	Yes
Willingness Trust	TW	No	Yes
		Minimum score	Maximum score
Favorable attitude item	F
Unfavorable attitude item	U
Netto attitude	NA
Willingness	W
Trust item	T	-20	20
Post-mortem organ donation item	POD	-20	20
Post-mortem donation to science item	PDS	-20	20

## Sheet: Sociodemographic
					34		35	36	37		38	39	40	41	42	43	44	45	46	47	48	49	50	51	52		PDS	T	Comentario libre
SeqNr	ID	Date	Duration (sec)	Duration (min)	Age	AG	Gen	Nat	State	Reg	Res	Rel	CivS	Str	Occ	Edu	Aca	PH	MH	BD	BR	ROD	TR	Px	PxI		W	W
1	53123289	210920	388	6.46667	55	1	1	2	NL	1	0	0	1	1	2	5	3	2	2	1	0	1	0	0	1	53123289	3	3	-
2	53125513	210920	767	12.7833	59	1	2	1	NL	1	0	0	1	1	2	5	3	2	2	0	0	1	0	0	0	53125513	4	4
3	53314274	210920	499	8.31667	22	0	2	1	NL	1	0	1	0	1	1	3	3	2	2	0	0	0	0	0	0	53314274	4	2
4	53322181	210920	779	12.9833	21	0	1	1	NL	1	0	0	0	1	1	3	3	2	2	1	0	0	0	0	0	53322181	4	3
5	53443191	210920	414	6.9	22	0	2	2	BC	1	0	1	0	1	1	3	3	2	1	1	0	1	0	0	1	53443191	4	2
6	53450065	210920	594	9.9	22	0	1	1	NL	1	0	0	0	1	1	3	3	1	1	0	1	0	0	0	0	53450065	2	0
7	53451663	210920	429	7.15	22	0	1	1	NL	1	0	1	0	1	1	3	3	2	2	0	0	1	0	0	0	53451663	4	4
8	55054896	210920	450	7.5	33	0	1	1	NL	1	0	6	0	0	2	5	3	1	2	0	0	0	0	0	1	55054896	4	3
9	55055301	210920	269	4.48333	37	0	1	1	SON	1	0	1	1	1	2	5	4	2	1	0	0	1	0	0	1	55055301	3	3
10	55055593	210920	1024	17.0667	41	1	2	1	NL	1	0	2	1	1	2	5	4	1	2	1	0	1	0	0	0	55055593	4	3
11	55055694	210920	356	5.93333	40	0	1	1	AG	2	0	1	1	1	2	5	4	0	2	1	0	1	0	1	1	55055694	4	3
12	55058288	210920	296	4.93333	24	0	1	1	NL	1	0	1	0	1	1	3	3	2	2	0	0	1	0	0	1	55058288	3	2
13	55058351	210920	693	11.55	23	0	2	1	TAM	1	0	1	0	1	1	3	3	2	2	0	0	0	0	0	1	55058351	3	4
14	55058503	210920	256	4.26667	20	0	2	1	NL	1	0	1	0	1	1	3	3	2	2	0	1	0	1	1	1	55058503	4	4
15	55058593	210920	321	5.35	20	0	1	1	NL	1	0	0	0	2	1	3	3	1	1	0	1	0	0	1	1	55058593	4	2
16	55061456	210920	892	14.8667	41	1	2	0		0	1	1	3	1	2	5	4	2	2	1	0	0	0	0	0	55061456	4	3	Extranjero; NA
17	55061950	210920	412	6.86667	26	0	1	1	NL	1	0	1	0	1	1	4	3	2	2	1	0	1	0	0	0	55061950	4	1
18	55062516	210920	341	5.68333	18	0	1	1	NL	1	0	0	0	1	1	3	3	1	1	0	0	0	0	0	1	55062516	4	2
19	55062754	210920	319	5.31667	18	0	1	2	NL	1	0	1	0	1	1	3	4	2	1	0	0	0	0	0	0	55062754	4	3
20	55063711	210920	366	6.1	22	0	1	1	NL	1	0	1	0	0	1	4	3	1	1	1	0	1	0	0	1	55063711	4	1
21	55065325	210920	378	6.3	49	1	1	1	NL	1	0	1	5	1	3	5	5	2	2	1	0	0	0	0	1	55065325	4	4
22	55065910	210920	542	9.03333	22	0	2	1	NL	1	0	1	0	1	1	3	3	1	2	1	0	0	0	0	0	55065910	4	4	Me fascina este tema y quisiera más información referente a donde puedo ir para dar mi testimonio de donación de órganos
23	55066168	210920	351	5.85	29	0	1	1	NL	1	0	1	1	2	2	5	5	2	2	1	0	0	0	0	1	55066168	4	4
24	55066462	210920	364	6.06667	35	0	1	1	CDMX	2	0	0	0	1	2	5	5	1	1	0	0	0	0	0	0	55066462	4	4	quisiera saber más para poder tomar una decisión y donar mi cuerpo a la ciencia
25	55066892	210920	415	6.91667	48	1	2	1	NL	1	0	1	0	1	5	5	3	1	1	1	0	1	0	0	0	55066892	4	3
26	55067687	210920	786	13.1	37	0	2	1	TAM	1	0	1	2	1	3	5	3	1	1	0	0	0	0	0	1	55067687	3	3
27	55068436	210920	567	9.45	37	0	2	1	NL	1	0	0	3	1	2	4	1	2	2	1	0	0	0	0	0	55068436	3	3	Fue interesante hacer conciencia, con este cuestionario. QSJ
28	55068664	210920	511	8.51667	46	1	1	2	NL	1	0	1	2	1	2	5	2	2	2	1	0	0	0	0	0	55068664	3	1
29	55070022	210920	463	7.71667	51	1	2	1	NL	1	0	1	0	1	2	5	5	1	2	1	0	1	0	0	0	55070022	3	3
30	55071302	210920	470	7.83333	32	0	1	1	BCS	1	0	0	2	1	2	5	5	2	2	1	0	0	0	0	0	55071302	4	1
31	55072161	210920	366	6.1	55	1	2	1	NL	1	0	1	0	1	2	5	5	1	2	0	0	0	0	0	0	55072161	4	4
32	55073539	210920	617	10.2833	51	1	1	1	NL	1	0	1	1	1	2	5	3	2	2	1	0	0	1	0	1	55073539	4	3
33	55073806	210920	487	8.11667	35	0	1	1	NL	1	0	2	1	1	3	5	3	2	2	0	0	1	0	0	1	55073806	4	4
34	55074849	210920	410	6.83333	33	0	2	1	NL	1	0	1	1	2	4	5	5	1	1	1	0	1	0	0	1	55074849	0	2	s
35	55078769	210920	692	11.5333	46	1	1	1	CDMX	2	0	1	0	1	2	5	4	1	2	1	0	1	0	0	1	55078769	4	2	Creo que la donación de órganos es vital y la educación en este tema es muy incompleta en México. Respecto a la donación de cadáveres considero que proveen de una enseñanza que los muñecos de plástico no van a proveer/ considerar. Este tema puede ser delicado por cuestiones religiosas pero se debe abordar e informar a las personas sobre la opción y lo que implica. Gracias por la oportunidad de pa…
36	55080027	210920	649	10.8167	39	0	1	1	NL	1	0	1	1	1	3	5	4	2	1	0	0	1	0	0	1	55080027	4	3	muy interesante, principalmente la sensibilización de donación del cuerpo con labores de investigación
37	55086388	210920	245	4.08333	20	0	1	1	NL	1	0	0	0	1	1	3	1	2	2	0	1	1	0	0	1	55086388	3	2
38	55086465	210920	627	10.45	20	0	1	1	TAM	1	0	1	0	1	1	3	2	2	1	0	0	1	0	0	0	55086465	4	4
39	55086576	210920	426	7.1	20	0	1	2	NL	1	0	1	0	2	1	3	1	2	2	0	0	0	0	0	0	55086576	2	2
40	55087038	210920	445	7.41667	33	0	2	0	NL	1	0	1	2	1	2	5	2	2	2	1	0	0	0	0	0	55087038	4	4
41	55088055	210920	359	5.98333	22	0	1	1	DR	1	0	1	0	1	1	3	2	2	1	1	0	0	0	0	0	55088055	1	1
42	55088870	210920	485	8.08333	19	0	1	2	NL	1	0	0	0	1	1	3	2	2	2	0	0	0	0	0	1	55088870	4	3
43	55089214	210920	378	6.3	21	0	1	1	COAH	1	0	1	0	1	1	3	5	1	1	0	0	1	0	1	1	55089214	4	4
44	55089305	210920	455	7.58333	20	0	1	1	TAM	1	1	1	0	1	1	3	5	2	2	0	0	0	0	0	1	55089305	1	3	Interesante
45	55090793	210920	842	14.0333	28	0	1	1	NL	1	0	1	0	1	2	5	3	1	1	0	0	1	0	0	0	55090793	2	2
46	55094108	210920	423	7.05	21	0	1	1	NL	1	0	1	0	1	1	3	1	2	2	0	0	0	0	0	0	55094108	3	2	Si
47	55101208	210920	431	7.18333	21	0	2	1	COAH	1	0	1	0	1	1	3	1	2	2	1	0	0	0	0	0	55101208	4	2
48	55101233	210920	573	9.55	22	0	1	1	NL	1	0	0	0	0	1	3	1	2	2	0	0	0	0	0	0	55101233	0	4
49	55101244	210920	478	7.96667	20	0	2	1	NL	1	0	0	0	2	1	3	4	2	1	1	0	0	1	0	0	55101244	4	4
50	55101249	210920	375	6.25	21	0	2	1	COAH	1	0	1	0	1	1	3	5	2	2	0	0	1	0	0	0	55101249	4	1
51	55101254	210920	404	6.73333	21	0	1	1	TB	3	0	1	0	1	1	3	1	2	2	1	0	0	0	0	0	55101254	4	3
52	55101266	210920	482	8.03333	21	0	1	1	TAM	1	0	1	0	1	1	3	1	2	2	0	0	0	0	0	0	55101266	3	2
53	55101300	210920	398	6.63333	23	0	2	1	TAM	1	0	1	0	2	1	4	1	2	2	1	0	0	0	1	0	55101300	1	2
54	55101327	210920	593	9.88333	22	0	2	1	NL	1	0	0	0	1	1	3	4	2	1	1	0	0	0	0	1	55101327	4	2	Me parece que el cuerpo de un ser humano fallecido puede ser útil para salvar la vida de otras personas y en cierta forma me parece egoísta no querer que se cumpla esto.
55	55101348	210920	413	6.88333	20	0	1	1	NL	1	0	1	0	1	1	3	1	2	1	1	0	0	0	0	1	55101348	4	1
56	55101618	210920	630	10.5	20	0	1	1	TAM	1	0	1	0	1	1	3	5	2	2	0	0	1	0	0	0	55101618	4	1
57	55104130	210920	443	7.38333	27	0	2	1	NL	1	0	0	0	1	1	5	4	2	2	1	0	0	0	0	1	55104130	4	0
58	55106918	210920	376	6.26667	30	0	1	1	NL	1	0	1	0	1	5	5	3	2	1	0	0	0	1	1	1	55106918	4	4
59	55110206	210920	870	14.5	24	0	1	1	NL	1	0	0	0	0	5	4	3	1	1	0	0	1	0	0	1	55110206	4	2	Es un excelente tema de investigación, la donación y trasplante de órganos es un tema poco hablado en México y todavía más la donación de cuerpos para la ciencia, definitivamente es algo digno de estudiarse y difundir para que la ciencia médica, la ética, la manera de vivir y de pensar cambien a futuro y traigan consigo progresos con buena aplicación a la población. Un comentario respecto a la en…
60	55111152	210920	379	6.31667	34	0	2	1	NL	1	0	1	0	1	2	5	2	2	2	1	0	0	0	0	1	55111152	0	4	me gustaria conocer los resultados
61	55133569	210921	2273	37.8833	20	0	1	1	NL	1	0	0	0	1	1	3	3	2	1	1	0	1	0	0	1	55133569	3	1	Considero que en la población mexicana hace falta educar más sobre el tema de la donación de órganos, se tienen muchos mitos que impiden el avance en este tema.
62	55142939	210921	366	6.1	41	1	2	1	NL	1	0	1	1	1	2	5	1	2	2	1	0	0	0	0	1	55142939	2	3	.
63	55143499	210921	626	10.4333	41	1	2	1	NL	1	0	1	1	1	2	5	4	2	2	1	0	0	0	0	0	55143499	3	3	Muy buen ejercicio, me gustaría conocer parte de los resultados de este instrumento (javier.garciae@udem.edu). ¿Dónde se debe hacer el registro oficial como donador de órganos?
64	55146337	210921	344	5.73333	59	1	1	1	NL	1	0	1	3	1	2	5	4	2	2	1	0	1	0	0	1	55146337	4	4
65	55148355	210921	2129	35.4833	62	2	2	1	CDMX	2	0	0	2	1	2	4	3	1	0	1	0	1	0	0	0	55148355	2	1	Le dan una relevancia a la Ciencia que no le corresponde. Es mejor ubicar a la ciencia en un marco social y político donde puede o no puede operar. Pensar que la ciencia “progresa” es muy discutible cuando lo hace a costa de generar otros problemas morales, sociales, ambientales o de la salud! La ciencia no viaja en línea recta hacia “El Progreso”. Tiene sus altibajos y también se equivoca y gene…
66	55148939	210921	5259	87.65	52	1	2	1	VER	2	0	1	1	1	2	5	1	1	2	1	0	1	0	1	1	55148939	4	3	Muy interesante tema
67	55149709	210921	516	8.6	60	1	1	1	NL	1	0	1	3	1	2	5	4	1	2	0	0	1	0	0	0	55149709	4	4
68	55150540	210921	1870	31.1667	22	0	1	1	NL	1	0	1	0	1	1	3	3	2	2	0	0	0	0	1	1	55150540	1	2
69	55151085	210921	632	10.5333	36	0	1	1	NL	1	0	1	1	1	2	5	3	2	2	1	0	0	0	0	0	55151085	1	3
70	55152192	210921	296	4.93333	48	1	1	0	NL	1	0	6	1	2	2	5	4	1	2	1	0	1	0	1	1	55152192	4	4
71	55152888	210921	425	7.08333	34	0	2	1	NL	1	0	0	1	1	2	5	2	2	2	1	0	1	0	0	1	55152888	4	3
72	55154578	210921	2640	44	53	1	2	1	NL	1	0	0	1	1	2	5	4	2	2	1	0	1	0	0	0	55154578	4	4
73	55156274	210921	740	12.3333	26	0	1	1	NL	1	0	0	0	1	5	5	4	1	1	1	0	1	0	0	0	55156274	4	2
74	55157438	210921	612	10.2	54	1	1	1	NL	1	0	1	0	1	2	4	4	2	2	1	0	1	0	0	0	55157438	4	4
75	55159708	210921	281	4.68333	46	1	1	2	NL	1	0	0	0	1	2	5	4	2	2	1	0	1	0	0	1	55159708	4	3
76	55159950	210921	4076	67.9333	44	1	2	1	NL	1	0	1	1	1	2	5	2	2	2	1	0	1	0	0	1	55159950	3	3
77	55161599	210921	3003	50.05	39	0	2	1	NL	1	0	2	1	1	5	5	3	1	1	1	0	0	0	0	1	55161599	2	3
78	55162068	210921	313	5.21667	50	1	2	1	NL	1	0	1	1	1	2	5	2	1	2	1	0	0	0	0	0	55162068	4	4
79	55163652	210921	244	4.06667	45	1	2	2	JAL	2	1	0	1	2	2	5	3	1	1	1	1	0	0	0	1	55163652	4	3
80	55164061	210921	3400	56.6667	20	0	2	1	CAM	3	1	1	0	1	1	4	3	2	1	0	0	1	0	0	0	55164061	4	2
81	55165802	210921	577	9.61667	48	1	2	2	NL	1	0	1	3	1	5	5	4	2	2	1	1	0	0	0	0	55165802	4	2
82	55166477	210921	321	5.35	64	2	1	1	CDMX	2	0	1	1	1	5	5	4	1	2	1	0	1	0	0	0	55166477	4	4
83	55166604	210921	355	5.91667	30	0	1	1	NL	1	0	2	1	1	2	5	3	2	2	1	0	0	0	0	0	55166604	4	3
84	55167179	210921	386	6.43333	31	0	2	1	COAH	1	0	0	1	1	2	5	4	2	1	1	0	1	0	0	0	55167179	4	3
85	55169904	210921	500	8.33333	53	1	1	1	NL	1	0	6	0	1	2	5	4	2	2	1	0	1	0	0	1	55169904	4	4
86	55170404	210921	550	9.16667	21	0	1	1	NL	1	0	0	0	1	1	3	3	2	2	0	0	0	0	0	1	55170404	4	0
87	55172058	210921	331	5.51667	21	0	2	1	NL	1	0	1	0	2	1	3	1	2	1	1	0	0	0	0	1	55172058	4	1
88	55174347	210921	383	6.38333	40	0	1	1	VER	2	0	1	1	1	3	5	5	1	2	1	0	1	0	0	0	55174347	3	3
89	55182683	210921	978	16.3	39	0	1	1	COAH	1	0	1	0	0	2	5	3	2	2	0	0	1	0	0	0	55182683	2	4
90	55201551	210922	755	12.5833	32	0	1	1	NL	1	0	1	1	0	2	5	3	2	2	1	0	1	0	0	0	55201551	4	2
91	55202663	210922	737	12.2833	67	2	1	1	NL	1	0	1	1	1	2	5	3	2	2	1	0	1	0	0	0	55202663	4	3
92	55206149	210922	449	7.48333	33	0	1	1	CDMX	2	0	1	1	1	5	4	4	2	2	1	0	1	0	0	1	55206149	4	2
93	55206788	210922	636	10.6	19	0	1	1	NL	1	0	1	0	1	1	3	2	2	1	0	0	1	0	0	1	55206788	4	1
94	55206873	210922	1979	32.9833	19	0	2	1	NL	1	0	1	0	1	1	3	4	2	2	1	0	0	0	0	1	55206873	1	2
95	55210921	210922	393	6.55	20	0	2	1	NL	1	0	1	0	1	1	3	1	2	2	0	1	0	1	0	0	55210921	1	3
96	55210924	210922	343	5.71667	19	0	1	1	NL	1	0	1	0	2	1	3	2	2	2	0	0	0	0	0	0	55210924	0	2
97	55210935	210922	483	8.05	21	0	1		NL	1	0	1	0	1	1	3	2	2	2	0	0	0	0	0	0	55210935	2	3
98	55210944	210922	265	4.41667	19	0	1	1	NL	1	0	1	0	1	1	0	2	1	2	1	0	0	0	0	0	55210944	2	2
99	55210946	210922	377	6.28333	19	0	1	1	JAL	2	1	1	0	1	1	3	1	1	1	0	0	1	1	0	0	55210946	2	4
100	55210956	210922	467	7.78333	18	0	1	1	NL	1	0	1	0	1	1	3	1	1	1	0	0	0	1	0	1	55210956	3	2	Me parece muy importante que se siga investigando sobre esta temática ya que puede salvar vidas.
101	55210961	210922	390	6.5	20	0	2	1	NL	1	0	1	0	1	1	3	2	2	1	0	0	0	0	0	0	55210961	2	4
102	55210967	210922	468	7.8	20	0	2	1	BC	1	0	1	0	1	1	3	1	2	1	0	0	0	0	0	0	55210967	2	3
103	55210970	210922	506	8.43333	20	0	2	2	NL	1	0	1	0	2	1	3	1	2	2	0	0	0	0	0	1	55210970	0	2
104	55210983	210922	493	8.21667	19	0	2	1	NL	1	0	6	0	2	1	3	1	2	1	1	1	0	0	0	1	55210983	1	0
105	55210989	210922	465	7.75	20	0	2	1	NL	1	0	1	0	1	1	3	1	2	2	0	0	0	1	0	0	55210989	2	3
106	55210999	210922	438	7.3	19	0	2	1	NL	1	0	1	0	1	1	3	1	2	2	0	0	0	0	0	1	55210999	2	4
107	55211001	210922	508	8.46667	21	0	1	2	NL	1	0	1	0	1	1	3	2	2	2	0	0	1	0	0	0	55211001	1	3
108	55211025	210922	432	7.2	18	0	2	1	COAH	1	0	1	0	1	1	3	2	2	2	0	0	0	0	0	0	55211025	4	2
109	55211027	210922	545	9.08333	20	0	2	1	NL	1	0	2	0	1	1	3	2	1	2	0	0	0	0	0	0	55211027	3	4
110	55211046	210922	336	5.6	19	0	1	1	NL	1	0	1	0	1	1	3	3	2	2	1	0	1	0	0	0	55211046	3	3
111	55211061	210922	540	9	18	0	2	1	NL	1	0	1	0	1	1	3	1	2	2	0	0	0	0	0	1	55211061	1	4
112	55211087	210922	881	14.6833	20	0	2	1	COAH	1	1	1	0	1	1	3	2	1	1	0	0	1	0	0	0	55211087	2	3
113	55211090	210922	423	7.05	19	0	2	1	NL	1	0	1	0	1	1	3	2	2	2	0	0	0	0	0	0	55211090	2	2
114	55211102	210922	559	9.31667	19	0	2	1	NL	1	0	1	0	1	1	3	2	2	2	0	0	0	0	0	0	55211102	1	2
115	55211116	210922	485	8.08333	20	0	2	1	NL	1	0	6	0	1	1	3	2	2	2	1	0	1	0	0	0	55211116	4	3
116	55211148	210922	1032	17.2	21	0	2	1	NL	1	0	1	0	1	1	3	2	2	2	1	0	0	0	0	1	55211148	2	2
117	55211302	210922	421	7.01667	34	0	2	2	NL	1	0	1	0	1	3	5	4	2	2	1	0	0	0	1	0	55211302	4	2
118	55215363	210922	513	8.55	54	1	2	1	NL	1	0	1	1	1	2	5	3	2	2	0	0	1	0	0	0	55215363	3	3
119	55217379	210922	373	6.21667	31	0	1	2	CDMX	2	0	1	1	1	4	4	4	2	1	1	0	1	0	0	1	55217379	2	1
120	55221888	210922	482	8.03333	42	1	1	1	NL	1	0	1	1	1	3	5	4	2	2	0	0	1	0	0	0	55221888	4	4
121	55222023	210922	376	6.26667	20	0	1	1	NL	1	0	1	0	1	1	3	5	2	1	0	0	0	1	0	1	55222023	2	4
122	55222978	210922	449	7.48333	21	0	1	2	NL	1	0	1	0	1	1	3	4	2	1	0	0	1	1	0	1	55222978	3	1
123	55236093	210922	352	5.86667	21	0	1	1	TAM	1	0	1	0	1	1	3	4	2	1	1	0	1	0	0	0	55236093	4	3
124	55244682	210922	471	7.85	30	0	1	1	COAH	1	0	1	0	1	3	5	3	2	2	1	0	1	0	0	1	55244682	1	3
125	55251348	210922	409	6.81667	22	0	1	1	NL	1	0	1	0	1	1	3	3	2	1	0	0	1	0	0	0	55251348	4	2
126	55277266	210923	360	6	48	1	2	1	NL	1	0	0	1	1	3	5	2	2	2	0	0	0	0	0	1	55277266	3	3
127	55280836	210923	814	13.5667	32	0	1	1	NL	1	0	1	1	1	5	4	3	2	2	0	0	0	0	0	0	55280836	3	3
128	55290831	210923	2912	48.5333	21	0	1	1	NL	1	0	1	0	2	1	3	1	2	1	1	0	0	0	0	0	55290831	1	2
129	55309278	210923	569	9.48333	18	0	1	1	COAH	1	0	1	0	1	1	3	3	2	1	0	0	0	0	0	0	55309278	3	2
130	55311027	210923	716	11.9333	61	2	1	1	CDMX	2	0	1	1	2	5	5	3	2	2	1	0	1	0	0	1	55311027	3	2
131	55313593	210923	5478	91.3	19	0	1	1	AG	2	0	1	0	1	1	3	3	2	2	0	0	1	0	0	1	55313593	3	3
132	55321531	210923	384	6.4	21	0	1	1	TAM	1	0	1	0	1	1	3	3	2	2	0	0	0	0	0	1	55321531	3	3
133	55358083	210924	706	11.7667	24	0	1	1	NL	1	0	1	0	1	1	3	3	1	2	0	0	1	0	0	0	55358083	3	2	Me parece muy interesante que nos podamos plantear la pregunta; donariamos nuestro cuerpo para trasplante/ciencia? Generando estas preguntas podemos hacer un punto de partida para debates, platicas entre colegas y más; normalizando este tema que hasta el momento se considera tabú en nuestra sociedad mexicana.
134	55375725	210924	293	4.88333	21	0	1	2	COAH	1	0	1	0	1	1	3	3	2	1	1	0	0	1	0	0	55375725	3	4
135	55377555	210924	625	10.4167	21	0	1	1	NL	1	0	1	0	2	1	3	3	1	1	0	0	1	0	0	0	55377555	3	1
136	55393956	210924	2150	35.8333	18	0	2	2	NL	1	0	0	0	1	1	3	3	2	2	0	1	0	0	0	0	55393956	3	4
137	55399180	210924	466	7.76667	57	1	1	1	NL	1	0	1	1	1	2	5	1	2	2	1	0	1	0	0	1	55399180	1	3
138	55401623	210924	717	11.95	39	0	1	1	NL	1	0	2	1	1	2	5	3	1	2	0	0	0	0	0	0	55401623	3	3
139	55430268	210925	299	4.98333	29	0	1	1	NL	1	0	1	0	1	3	5	3	1	2	0	0	0	0	1	0	55430268	3	4
140	55446650	210925	485	8.08333	23	0	1	1	TAM	1	1	1	0	1	1	3	3	2	2	0	0	0	0	1	1	55446650	3	4
141	55592399	210928	406	6.76667	21	0	1	2	SIN	1	0	1	0	1	1	3	4	2	2	0	0	1	0	0	0	55592399	4	3
142	55695148	210929	496	8.26667	21	0	1	1	NL	1	0	1	0	1	1	3	4	1	1	0	0	0	0	0	1	55695148	4	3
143	55749427	210929	309	5.15	18	0	1	1	NL	1	0	0	0	1	1	3	3	2	1	0	0	1	0	0	1	55749427	3	3
			Mean	11.8071
			SD	13.6517
			Median	7.78333

## Sheet: PD data
					Trasplante	Ciencia (S)	Confianza	Favorable	Desfavorable
Participante	Response ID	Fecha	Duration	Duration	1	2	3	4	5	6	7	8	9	10	11	12	13	14	15	16	17	18	19	20	21	22	23	24	25	26	27	28	29	30	31	32	33		POD	POD	POD	POD	PDS	PDS	PDS	PDS	T	T	T
		aammdd	sec.	min																																			F	U	NA	W	F	U	NA	W	F	U	NA
1	53123289	210902	388	6.46667	3	1	1	3	1	1	3	1	1	3	1	1	3	1	2	3	3	1	3	3	1	4	3	1	4	3	1	3	3	1	3	3	3		15	5	10	3	15	5	10	3	17	6	11
2	53125513	210902	767	12.7833	4	0	1	4	0	0	4	0	0	4	1	3	4	0	0	4	4	0	4	4	0	4	4	4	4	4	0	4	4	0	4	4	4		20	1	19	4	20	4	16	4	20	4	16
3	53314274	210902	499	8.31667	4	0	1	4	0	0	4	0	0	3	0	0	4	0	0	4	4	0	4	4	0	4	4	0	4	4	0	4	4	0	4	4	2		19	0	19	4	20	0	20	4	20	1	19
4	53322181	210902	779	12.9833	4	0	0	4	0	1	4	0	1	4	0	0	4	0	1	4	4	0	4	4	0	4	4	0	4	4	0	4	3	1	3	4	3		20	0	20	4	19	1	18	4	19	3	16
5	53443191	210902	414	6.9	3	2	3	4	0	1	4	1	2	4	2	4	4	0	1	4	4	1	3	3	2	4	4	0	4	4	1	3	4	0	3	4	2		19	5	14	4	19	4	15	4	17	11	6
6	53450065	210902	594	9.9	4	0	3	4	2	2	4	3	3	4	3	4	4	0	1	3	4	2	2	4	3	4	4	0	4	4	2	4	2	0	4	2	0		20	8	12	3	18	7	11	2	18	13	5
7	53451663	210902	429	7.15	4	0	0	4	0	0	4	0	0	4	0	0	4	0	0	4	4	0	4	4	0	4	4	0	4	4	0	4	4	0	2	4	4		20	0	20	4	20	0	20	4	18	0	18
8	55054896	210920	450	7.5	4	1	2	4	0	2	4	1	2	4	1	2	4	0	2	4	4	0	2	3	1	4	3	1	4	3	1	3	3	2	2	4	3		20	3	17	4	16	5	11	4	15	10	5
9	55055301	210920	269	4.48333	2	1	3	3	1	1	4	1	3	4	3	3	4	1	2	3	3	1	1	2	1	3	3	1	3	3	1	2	3	3	3	3	3		17	7	10	3	14	7	7	3	12	12	0
10	55055593	210920	1024	17.0667	4	0	0	4	0	0	4	0	0	4	1	0	4	0	1	4	3	1	3	4	2	4	1	3	3	1	1	4	2	3	3	4	3		20	1	19	4	11	10	1	4	17	1	16
11	55055694	210920	356	5.93333	4	0	0	4	0	0	4	0	1	4	1	1	4	0	0	4	4	0	4	4	0	4	4	0	4	4	0	4	4	1	2	4	3		20	1	19	4	20	1	19	4	18	2	16
12	55058288	210920	296	4.93333	4	1	0	4	1	2	4	1	2	3	1	1	4	0	2	4	3	1	3	4	0	4	3	1	4	3	1	3	2	1	2	3	2		19	4	15	4	15	4	11	3	16	7	9
13	55058351	210920	693	11.55	4	1	0	4	0	2	3	1	2	3	2	3	4	1	2	3	2	2	3	3	1	3	3	1	2	3	1	3	2	1	3	3	4		18	5	13	3	13	6	7	3	14	9	5
14	55058503	210920	256	4.26667	4	1	3	4	3	1	4	1	2	3	1	1	4	0	0	4	4	0	4	4	1	4	4	0	4	4	4	3	4	1	3	4	4		19	6	13	4	20	6	14	4	18	7	11
15	55058593	210920	321	5.35	4	0	0	4	0	2	4	0	2	4	0	0	4	0	0	4	4	0	4	4	0	4	4	0	4	4	0	3	4	0	2	4	2		20	0	20	4	20	0	20	4	17	4	13
16	55061456	210920	892	14.8667	2	0	4	3	1	3	4	0	2	4	1	4	4	0	4	4	4	3	1	2	3	4	4	1	3	2	0	1	1	3	3	4	3		17	2	15	4	13	10	3	4	12	17	-5
17	55061950	210920	412	6.86667	4	0	3	4	0	0	4	0	0	4	1	1	4	0	0	4	4	0	4	4	0	4	4	0	4	4	0	4	4	0	3	4	1		20	1	19	4	20	0	20	4	19	4	15
18	55062516	210920	341	5.68333	4	2	1	4	1	0	4	0	0	4	1	0	4	0	0	4	4	0	3	4	0	4	4	0	4	4	0	2	4	1	2	4	2		20	4	16	4	20	1	19	4	15	1	14
19	55062754	210920	319	5.31667	4	0	1	4	0	0	4	0	0	4	2	1	4	0	0	4	2	1	4	3	1	4	4	0	4	4	0	4	3	0	4	4	3		20	2	18	4	16	2	14	4	20	2	18
20	55063711	210920	366	6.1	4	0	0	4	0	0	4	0	0	4	0	0	4	0	0	4	4	0	4	3	3	4	4	1	4	4	0	4	4	0	0	4	1		20	0	20	4	19	4	15	4	16	0	16
22	55065325	210920	378	6.3	4	0	2	4	2	4	4	0	2	4	2	2	4	0	2	4	4	1	3	2	2	4	4	0	4	4	0	4	2	1	3	4	4		20	4	16	4	16	4	12	4	18	12	6
23	55065910	210920	542	9.03333	4	0	0	4	1	0	4	1	0	4	0	2	4	0	0	4	4	0	4	4	0	4	3	0	4	4	0	2	4	2	3	4	4		20	2	18	4	19	2	17	4	17	2	15
24	55066168	210920	351	5.85	4	0	4	4	0	3	4	1	2	3	2	3	4	0	2	4	4	0	4	4	1	4	4	0	4	4	0	4	4	4	4	4	4		19	3	16	4	20	5	15	4	20	14	6
25	55066462	210920	364	6.06667	4	0	2	4	0	0	4	0	0	4	0	0	4	0	0	4	4	0	4	4	0	4	4	0	4	4	0	4	4	0	2	4	4		20	0	20	4	20	0	20	4	18	2	16
27	55066892	210920	415	6.91667	4	0	0	4	0	0	4	0	0	4	1	0	4	0	0	4	3	0	4	4	0	4	4	0	4	4	0	3	4	2	3	4	3		20	1	19	4	19	2	17	4	18	0	18
29	55067687	210920	786	13.1	3	2	1	3	1	1	3	0	1	4	2	1	3	1	1	3	3	1	3	3	1	4	3	1	3	3	0	3	2	1	2	3	3		16	6	10	3	14	4	10	3	15	5	10
30	55068436	210920	567	9.45	4	0	3	4	1	3	3	1	2	3	1	2	3	1	2	3	3	1	2	3	2	3	3	1	2	3	1	3	3	2	2	3	3		17	4	13	3	15	7	8	3	12	12	0
31	55068664	210920	511	8.51667	3	2	1	4	1	1	4	1	2	3	1	1	3	1	2	4	3	1	3	3	3	3	4	1	3	3	0	3	3	1	3	3	1		17	6	11	4	16	6	10	3	15	7	8
33	55070022	210920	463	7.71667	4	0	4	4	0	1	4	0	4	3	1	3	4	1	1	4	3	1	2	1	1	3	3	1	2	1	2	3	3	2	2	3	3		19	2	17	4	11	7	4	3	12	13	-1
34	55071302	210920	470	7.83333	4	0	0	4	1	2	4	0	2	3	0	0	4	0	2	4	0	3	2	3	0	4	3	1	3	3	0	2	3	1	1	4	1		19	1	18	4	12	5	7	4	12	6	6
35	55072161	210920	366	6.1	4	0	0	4	0	2	4	0	0	4	0	0	4	0	0	4	4	0	2	4	0	4	4	0	4	4	0	4	4	0	3	4	4		20	0	20	4	20	0	20	4	17	2	15
37	55073539	210920	617	10.2833	3	0	1	4	1	1	4	1	1	4	0	1	4	0	1	4	4	0	3	4	1	4	4	0	3	4	0	4	3	1	3	4	3		19	2	17	4	19	2	17	4	17	5	12
38	55073806	210920	487	8.11667	4	0	3	4	0	3	4	0	2	4	0	0	4	0	1	4	4	0	2	4	0	4	4	0	3	3	0	4	3	0	3	4	4		20	0	20	4	18	0	18	4	16	9	7
39	55074849	210920	410	6.83333	4	0	2	4	1	2	2	0	2	3	3	0	4	0	2	4	1	1	2	2	1	4	2	0	3	2	0	3	2	2	2	0	2		17	4	13	4	9	4	5	0	14	8	6
40	55078769	210920	692	11.5333	4	0	1	4	0	1	4	0	2	4	1	0	4	0	0	4	4	0	1	4	0	4	4	0	3	4	0	3	2	0	2	4	2		20	1	19	4	18	0	18	4	13	4	9
41	55080027	210920	649	10.8167	4	0	4	4	0	2	4	0	2	4	0	2	4	0	0	4	4	0	4	4	2	4	4	0	3	4	0	4	4	0	4	4	3		20	0	20	4	20	2	18	4	19	10	9
42	55086388	210920	245	4.08333	3	0	2	3	2	1	3	1	2	3	1	3	3	1	1	3	3	1	2	2	1	3	2	1	3	3	1	2	2	2	2	3	2		15	5	10	3	12	6	6	3	12	9	3
44	55086465	210920	627	10.45	4	0	2	4	2	0	4	0	0	4	0	0	4	0	0	4	4	0	4	4	0	4	4	0	4	4	0	4	4	2	4	4	4		20	2	18	4	20	2	18	4	20	2	18
45	55086576	210920	426	7.1	3	2	4	3	1	2	3	2	2	4	1	4	4	0	3	4	4	1	3	3	2	2	3	1	2	2	2	2	3	3	2	2	2		17	6	11	4	15	9	6	2	11	15	-4
46	55087038	210920	445	7.41667	4	0	2	4	1	0	4	0	2	4	0	2	4	0	0	4	4	0	4	4	0	4	4	0	4	4	0	4	4	2	4	4	4		20	1	19	4	20	2	18	4	20	6	14
47	55088055	210920	359	5.98333	4	0	4	4	0	0	4	3	3	4	1	4	4	1	3	4	0	4	1	3	2	4	3	2	3	1	4	3	0	1	2	1	1		20	5	15	4	7	13	-6	1	13	14	-1
48	55088870	210920	485	8.08333	3	0	3	4	2	1	4	3	3	4	2	3	4	0	0	4	4	0	3	4	0	4	4	0	4	4	0	3	4	0	4	4	3		19	7	12	4	20	0	20	4	18	10	8
49	55089214	210920	378	6.3	4	0	3	4	0	1	4	0	2	4	3	1	4	0	1	4	2	2	4	3	1	3	4	1	4	2	2	2	2	2	4	4	4		20	3	17	4	13	8	5	4	17	8	9
50	55089305	210920	455	7.58333	4	0	4	4	0	2	4	0	0	4	3	4	4	1	1	4	0	4	2	3	4	3	3	2	3	3	4	3	1	1	2	1	3		20	4	16	4	10	15	-5	1	13	11	2
51	55090793	210920	842	14.0333	4	0	2	4	1	0	4	1	1	4	4	1	4	0	1	4	4	0	3	4	2	4	4	1	3	4	0	4	3	1	2	2	2		20	6	14	4	19	4	15	2	16	5	11
52	55094108	210920	423	7.05	4	2	3	3	1	1	3	1	3	3	1	2	3	1	1	3	3	1	3	3	1	4	3	1	3	3	1	3	3	2	2	3	2		16	6	10	3	15	6	9	3	15	10	5
54	55101208	210920	431	7.18333	4	4	3	4	2	0	4	0	0	4	4	0	4	0	0	4	4	2	3	4	0	4	4	0	4	4	0	4	3	2	4	4	2		20	10	10	4	19	4	15	4	19	3	16
55	55101233	210920	573	9.55	4	0	0	4	0	0	4	0	0	4	0	0	4	0	0	4	4	0	4	4	0	4	4	0	4	4	0	4	4	0	4	0	4		20	0	20	4	20	0	20	0	20	0	20
56	55101244	210920	478	7.96667	3	0	3	4	0	0	4	0	1	4	0	1	4	0	0	4	4	0	3	4	0	4	3	0	4	3	0	2	3	0	3	4	4		19	0	19	4	17	0	17	4	16	5	11
57	55101249	210920	375	6.25	4	0	3	3	1	2	3	0	1	3	1	1	4	0	0	4	4	1	3	4	0	4	4	0	4	4	1	4	4	4	2	4	1		17	2	15	4	20	6	14	4	17	7	10
58	55101254	210920	404	6.73333	4	0	2	4	1	0	4	0	1	4	1	0	4	0	1	4	2	2	3	3	1	3	4	0	3	4	0	3	4	0	4	4	3		20	2	18	4	17	3	14	4	16	4	12
59	55101266	210920	482	8.03333	3	2	3	3	3	2	2	2	2	4	2	3	3	1	1	4	2	1	3	3	3	3	3	3	2	3	1	2	3	3	2	3	2		15	10	5	4	14	11	3	3	12	11	1
60	55101300	210920	398	6.63333	4	3	4	4	0	2	3	1	4	3	3	3	3	1	3	4	0	3	3	2	3	3	4	1	2	2	2	2	3	3	2	1	2		17	8	9	4	11	12	-1	1	12	16	-4
61	55101327	210920	593	9.88333	4	0	3	4	2	0	4	0	2	4	0	0	4	0	0	4	4	0	3	4	0	4	4	0	4	4	0	4	4	1	0	4	2		20	2	18	4	20	1	19	4	15	5	10
62	55101348	210920	413	6.88333	4	0	2	4	0	1	4	0	0	3	1	3	4	0	1	4	2	0	2	3	2	4	3	1	3	2	0	2	3	3	2	4	1		19	1	18	4	13	6	7	4	13	7	6
65	55101618	210920	630	10.5	3	1	0	4	1	1	3	1	2	4	1	1	3	0	1	4	4	2	2	3	2	4	3	1	3	2	2	3	2	1	3	4	1		17	4	13	4	14	8	6	4	15	5	10
66	55104130	210920	443	7.38333	4	0	4	4	0	0	4	0	4	4	0	0	4	0	0	4	4	0	4	4	0	4	4	0	4	4	0	4	4	0	3	4	0		20	0	20	4	20	0	20	4	19	8	11
67	55106918	210920	376	6.26667	4	0	1	4	0	0	4	0	0	4	2	2	4	0	0	4	4	0	4	4	0	4	4	1	4	4	0	4	4	2	3	4	4		20	2	18	4	20	3	17	4	19	3	16
68	55110206	210920	870	14.5	4	0	0	4	4	0	4	0	0	4	2	0	4	0	0	4	4	0	4	4	0	4	4	0	4	4	0	1	4	0	2	4	2		20	6	14	4	20	0	20	4	15	0	15
69	55111152	210920	379	6.31667	2	0	0	0	4	4	0	4	1	2	3	1	4	0	1	2	0	4	4	2	4	4	3	0	3	0	2	4	0	1	4	0	4		8	11	-3	2	5	11	-6	0	19	7	12
71	55133569	210921	2273	37.8833	4	0	0	4	0	0	4	0	3	4	2	1	4	0	1	4	4	0	4	4	1	4	4	0	4	4	0	4	4	0	3	3	1		20	2	18	4	20	1	19	3	19	5	14
72	55142939	210921	366	6.1	3	1	3	3	1	2	3	2	2	3	2	3	4	1	2	3	4	2	3	3	2	4	3	1	3	3	2	3	2	1	3	2	3		16	7	9	3	15	8	7	2	16	12	4
74	55143499	210921	626	10.4333	4	0	0	4	2	0	4	2	2	3	2	0	4	0	0	4	4	0	2	3	1	4	4	0	3	3	0	3	3	2	3	3	3		19	6	13	4	17	3	14	3	15	2	13
76	55146337	210921	344	5.73333	4	0	0	4	0	0	0	0	3	4	0	4	4	0	2	4	4	0	1	4	0	4	4	0	4	4	0	4	4	0	4	4	4		16	0	16	4	20	0	20	4	17	9	8
77	55148355	210921	2129	35.4833	3	0	4	4	1	3	3	0	4	3	1	2	3	0	3	3	3	0	2	3	3	0	1	0	1	0	0	3	1	1	0	2	1		16	2	14	3	8	4	4	2	6	16	-10
78	55148939	210921	5259	87.65	4	0	2	3	1	1	4	0	4	4	1	0	4	0	1	4	3	1	2	3	1	4	3	0	3	2	0	3	3	2	4	4	3		19	2	17	4	14	4	10	4	16	8	8
79	55149709	210921	516	8.6	4	4	0	4	0	0	4	0	2	4	3	0	4	0	1	4	4	0	2	4	1	4	4	0	2	4	0	3	3	0	3	4	4		20	7	13	4	19	1	18	4	14	3	11
80	55150540	210921	1870	31.1667	4	0	0	4	0	0	4	0	2	4	1	0	4	0	0	4	1	1	4	3	3	3	2	2	3	1	0	4	0	1	3	1	2		20	1	19	4	7	7	0	1	17	2	15
81	55151085	210921	632	10.5333	4	0	3	4	1	2	4	0	1	3	3	4	4	0	2	4	4	0	3	3	3	4	2	2	4	3	1	2	1	4	4	1	3		19	4	15	4	13	10	3	1	17	12	5
82	55152192	210921	296	4.93333	4	0	0	4	0	0	4	1	0	3	1	1	4	1	0	4	3	0	4	4	1	4	4	1	4	4	1	4	4	0	4	4	4		19	3	16	4	19	3	16	4	20	1	19
83	55152888	210921	425	7.08333	4	0	1	4	0	1	4	0	1	4	0	1	4	0	1	4	4	0	3	4	0	4	4	0	4	4	0	3	2	0	3	4	3		20	0	20	4	18	0	18	4	17	5	12
84	55154578	210921	2640	44	4	0	0	4	0	0	4	0	0	4	0	0	4	0	0	4	4	0	2	4	0	4	4	0	4	4	0	3	4	0	3	4	4		20	0	20	4	20	0	20	4	16	0	16
85	55156274	210921	740	12.3333	3	2	2	4	4	1	4	0	2	4	0	3	4	0	1	4	4	0	2	3	0	4	3	0	3	3	0	1	2	2	0	4	2		19	6	13	4	15	2	13	4	10	9	1
86	55157438	210921	612	10.2	4	0	0	4	0	0	4	0	2	0	2	0	4	0	0	4	4	0	4	4	0	4	4	0	4	4	0	4	4	1	4	4	4		16	2	14	4	20	1	19	4	20	2	18
88	55159708	210921	281	4.68333	4	0	1	4	0	0	4	1	1	4	2	1	4	0	0	4	3	0	4	3	1	4	3	0	4	3	0	3	3	1	3	4	3		20	3	17	4	15	2	13	4	18	3	15
89	55159950	210921	4076	67.9333	4	0	2	3	1	2	3	2	3	3	2	2	3	1	2	3	3	3	3	3	3	3	3	2	3	3	1	3	2	1	3	3	3		16	6	10	3	14	10	4	3	15	11	4
90	55161599	210921	3003	50.05	4	1	3	4	1	2	4	1	2	3	1	1	4	1	2	4	3	1	3	2	0	4	3	1	4	3	0	3	2	2	3	2	3		19	5	14	4	13	4	9	2	17	10	7
92	55162068	210921	313	5.21667	3	0	1	4	0	0	4	0	1	4	1	0	4	0	0	4	4	0	4	3	0	4	4	0	3	3	0	4	3	0	4	4	4		19	1	18	4	17	0	17	4	19	2	17
93	55163652	210921	244	4.06667	4	0	0	4	0	1	4	0	1	4	1	0	4	0	0	4	4	0	2	4	0	4	4	0	4	3	0	3	4	1	2	4	3		20	1	19	4	19	1	18	4	15	2	13
94	55164061	210921	3400	56.6667	4	0	4	4	0	2	4	0	0	4	0	2	4	0	0	4	4	0	4	4	4	4	4	4	4	4	0	3	4	4	2	4	2		20	0	20	4	20	12	8	4	17	8	9
95	55165802	210921	577	9.61667	4	0	0	4	0	0	4	0	0	4	0	2	4	0	0	4	4	0	4	4	0	4	4	0	4	4	0	4	4	0	2	4	2		20	0	20	4	20	0	20	4	18	2	16
96	55166477	210921	321	5.35	4	2	3	4	0	1	4	0	2	4	2	0	4	0	0	4	4	0	4	4	0	4	4	0	4	4	0	4	4	0	4	4	4		20	4	16	4	20	0	20	4	20	6	14
97	55166604	210921	355	5.91667	4	1	3	4	0	2	4	0	2	4	1	0	4	1	3	4	3	1	2	3	1	3	3	1	4	3	0	2	3	1	3	4	3		20	3	17	4	15	4	11	4	14	10	4
98	55167179	210921	386	6.43333	4	2	0	4	2	0	4	1	0	4	1	0	4	0	0	4	4	0	4	4	1	4	4	0	3	4	4	3	4	1	2	4	3		20	6	14	4	20	6	14	4	16	0	16
99	55169904	210921	500	8.33333	4	0	0	4	0	0	4	0	0	4	0	0	4	0	0	4	4	0	4	4	0	4	4	0	4	4	0	4	4	0	4	4	4		20	0	20	4	20	0	20	4	20	0	20
100	55170404	210921	550	9.16667	3	0	1	4	1	0	4	1	3	4	1	0	4	0	0	4	4	0	3	3	0	4	4	0	4	4	0	3	4	1	1	4	0		19	3	16	4	19	1	18	4	15	4	11
101	55172058	210921	331	5.51667	4	2	3	0	1	1	4	1	1	4	1	2	4	0	0	4	4	1	4	4	0	4	4	0	2	4	0	4	4	2	2	4	1		16	5	11	4	20	3	17	4	16	7	9
102	55174347	210921	383	6.38333	4	2	1	4	1	1	4	0	1	3	1	2	0	1	1	4	3	1	3	3	2	3	3	1	3	2	1	3	2	2	3	3	3		15	5	10	4	13	7	6	3	15	6	9
104	55182683	210921	978	16.3	4	1	1	4	1	1	4	1	1	4	1	1	4	1	1	4	3	2	4	3	3	4	4	1	3	3	1	4	2	1	3	2	4		20	5	15	4	15	8	7	2	18	5	13
106	55201551	210922	755	12.5833	4	0	4	4	0	2	4	0	0	4	4	0	4	0	0	4	4	0	4	4	0	4	4	4	4	4	2	2	2	1	2	4	2		20	4	16	4	18	7	11	4	16	6	10
107	55202663	210922	737	12.2833	4	1	0	4	0	0	4	0	0	4	1	0	4	0	1	4	4	0	3	4	0	4	4	0	4	4	0	3	3	1	3	4	3		20	2	18	4	19	1	18	4	17	1	16
108	55206149	210922	449	7.48333	4	0	3	4	0	3	4	0	2	4	0	0	4	0	2	4	4	0	2	4	0	4	0	0	4	4	0	4	4	0	3	4	2		20	0	20	4	16	0	16	4	17	10	7
109	55206788	210922	636	10.6	4	0	3	3	1	2	4	0	3	4	1	0	4	0	2	4	4	0	3	4	1	4	4	0	4	4	0	2	4	1	3	4	1		19	2	17	4	20	2	18	4	16	10	6
110	55206873	210922	1979	32.9833	2	0	3	2	1	2	2	3	4	4	3	4	4	1	3	1	3	3	1	2	1	3	2	1	3	1	0	4	0	2	4	1	2		14	8	6	1	8	7	1	1	15	16	-1
111	55210921	210922	393	6.55	3	2	4	3	2	2	3	2	1	2	3	3	3	3	3	1	4	3	3	1	3	3	2	2	1	1	3	2	2	2	2	1	3		14	12	2	1	10	13	-3	1	11	13	-2
112	55210924	210922	343	5.71667	0	2	0	0	2	4	0	2	4	0	4	2	3	4	4	0	0	2	2	0	4	3	0	3	3	0	4	3	0	4	2	0	2		3	14	-11	0	0	17	-17	0	13	14	-1
113	55210935	210922	483	8.05	3	2	4	4	2	3	4	2	4	4	1	3	4	1	3	3	4	3	3	3	3	4	2	0	2	3	1	3	2	2	3	2	3		19	8	11	3	14	9	5	2	15	17	-2
114	55210944	210922	265	4.41667	2	2	2	3	2	2	3	4	3	3	2	3	4	1	2	2	2	2	2	2	2	2	2	2	2	2	2	2	2	2	2	2	2		15	11	4	2	10	10	0	2	10	12	-2
116	55210946	210922	377	6.28333	2	1	4	4	1	2	4	2	2	2	4	4	4	2	2	3	1	3	2	2	3	4	4	2	2	2	2	2	0	1	3	2	4		16	10	6	3	9	11	-2	2	13	14	-1
117	55210956	210922	467	7.78333	4	1	4	4	2	1	4	1	2	4	3	4	4	0	1	4	1	1	2	2	3	4	3	2	2	3	3	2	2	2	3	3	2		20	7	13	4	11	11	0	3	13	12	1
118	55210961	210922	390	6.5	2	1	1	3	1	3	2	2	3	3	3	4	3	2	1	3	3	2	2	3	3	4	4	1	4	3	2	3	1	1	1	2	4		13	9	4	3	14	9	5	2	14	12	2
119	55210967	210922	468	7.8	2	1	2	3	2	2	4	2	1	3	2	3	3	2	2	1	3	2	4	2	2	2	2	2	3	2	3	3	0	2	3	2	3		15	9	6	1	9	11	-2	2	15	10	5
120	55210970	210922	506	8.43333	1	2	4	3	1	3	3	1	4	1	3	4	3	4	4	1	3	4	4	2	3	4	3	2	2	1	2	3	0	2	3	0	2		11	11	0	1	9	13	-4	0	16	19	-3
121	55210983	210922	493	8.21667	2	0	4	3	0	2	4	0	3	4	1	2	4	4	4	1	0	4	2	2	0	4	2	2	3	1	3	3	0	1	2	1	0		17	5	12	1	5	10	-5	1	14	15	-1
122	55210989	210922	465	7.75	3	1	3	4	1	1	4	0	2	3	1	0	4	0	2	4	3	0	4	4	1	4	4	0	4	3	1	4	3	2	2	2	3		18	3	15	4	17	4	13	2	18	8	10
124	55210999	210922	438	7.3	2	2	3	4	2	2	4	1	4	4	2	4	4	1	2	4	1	3	2	2	4	4	3	2	4	2	2	3	1	3	3	2	4		18	8	10	4	9	14	-5	2	16	15	1
125	55211001	210922	508	8.46667	4	1	4	4	3	3	4	0	2	4	3	4	4	1	3	4	3	4	2	2	3	4	2	3	2	2	3	2	1	2	2	1	3		20	8	12	4	10	15	-5	1	12	16	-4
126	55211025	210922	432	7.2	0	0	1	4	2	1	4	1	0	2	1	3	4	0	1	3	4	1	3	3	2	4	4	1	3	3	0	3	2	3	3	4	2		14	4	10	3	16	7	9	4	16	6	10
127	55211027	210922	545	9.08333	3	1	2	4	1	3	3	2	2	4	0	3	3	1	2	4	3	3	2	2	2	4	3	2	4	4	1	4	2	1	3	3	4		17	5	12	4	14	9	5	3	17	12	5
128	55211046	210922	336	5.6	4	0	1	4	0	0	4	0	1	4	2	0	4	0	0	4	4	0	3	4	2	4	4	3	3	4	0	3	3	1	4	3	3		20	2	18	4	19	6	13	3	17	2	15
130	55211061	210922	540	9	3	1	2	3	2	2	4	2	2	4	3	1	4	0	1	4	3	1	3	3	3	3	2	2	3	2	1	4	2	2	3	1	4		18	8	10	4	12	9	3	1	16	8	8
131	55211087	210922	881	14.6833	3	1	2	3	2	2	3	2	1	2	3	3	4	1	2	3	1	3	2	2	2	3	2	2	2	1	4	3	2	2	3	2	3		15	9	6	3	8	13	-5	2	13	10	3
132	55211090	210922	423	7.05	2	2	3	4	1	2	3	2	3	2	2	4	4	2	2	2	3	2	3	2	2	4	3	1	3	2	1	3	2	2	3	2	2		15	9	6	2	12	8	4	2	16	14	2
133	55211102	210922	559	9.31667	3	2	3	3	1	2	3	1	3	3	3	1	4	2	2	1	1	2	2	3	3	4	3	1	4	2	1	3	2	1	2	1	2		16	9	7	1	11	8	3	1	15	11	4
134	55211116	210922	485	8.08333	3	0	0	4	0	0	4	0	0	2	1	1	4	0	0	4	3	0	4	3	1	4	3	0	4	3	0	3	2	0	4	4	3		17	1	16	4	14	1	13	4	19	1	18
135	55211148	210922	1032	17.2	4	0	0	3	1	0	4	4	2	3	2	1	3	1	2	2	2	1	2	3	1	4	3	2	3	2	2	2	1	2	2	2	2		17	8	9	2	11	8	3	2	13	5	8
136	55211302	210922	421	7.01667	0	1	0	4	0	2	3	1	1	2	0	1	4	0	0	4	4	0	4	4	3	4	3	0	4	4	0	3	2	1	4	4	2		13	2	11	4	17	4	13	4	19	4	15
138	55215363	210922	513	8.55	4	0	0	4	0	0	4	1	2	4	0	0	4	0	0	4	4	0	4	4	1	4	3	1	3	3	1	3	2	2	3	3	3		20	1	19	4	16	5	11	3	17	2	15
140	55217379	210922	373	6.21667	4	0	1	4	0	0	4	1	2	3	1	0	4	0	0	2	1	0	2	1	2	3	3	1	3	2	0	2	0	3	3	2	1		19	2	17	2	7	6	1	2	13	3	10
142	55221888	210922	482	8.03333	4	0	3	4	0	3	4	0	3	4	0	3	4	0	0	4	4	0	4	4	0	4	4	0	4	4	0	4	4	0	4	4	4		20	0	20	4	20	0	20	4	20	12	8
143	55222023	210922	376	6.26667	2	1	4	4	0	1	4	0	3	3	4	4	4	1	2	2	2	2	3	2	3	4	4	1	3	2	2	3	1	3	3	2	4		17	6	11	2	11	11	0	2	16	14	2
144	55222978	210922	449	7.48333	4	1	1	4	0	1	4	0	4	3	3	0	4	0	2	4	3	1	3	3	2	4	3	1	2	4	1	2	3	2	2	3	1		19	4	15	4	16	7	9	3	13	8	5
146	55236093	210922	352	5.86667	4	0	2	4	0	0	4	0	1	4	0	2	4	0	1	4	4	0	2	4	0	4	4	0	3	4	0	4	3	2	3	4	3		20	0	20	4	19	2	17	4	16	6	10
147	55244682	210922	471	7.85	4	0	3	4	0	0	4	0	3	4	0	1	4	0	0	4	0	4	2	1	3	4	3	2	3	0	1	2	1	1	3	1	3		20	0	20	4	5	11	-6	1	14	7	7
148	55251348	210922	409	6.81667	4	0	0	4	0	0	4	0	0	4	0	0	4	0	0	4	4	0	4	4	4	4	4	0	4	4	0	4	4	0	2	4	2		20	0	20	4	20	4	16	4	18	0	18
149	55277266	210923	360	6	4	0	0	4	0	0	4	0	2	4	0	0	4	0	0	4	4	0	4	4	0	4	4	0	2	2	0	4	2	1	3	3	3		20	0	20	4	16	1	15	3	17	2	15
150	55280836	210923	814	13.5667	4	0	3	4	0	2	4	0	0	4	3	1	4	0	1	3	3	2	2	4	3	4	4	0	3	3	0	3	2	2	2	3	3		20	3	17	3	16	7	9	3	14	7	7
151	55290831	210923	2912	48.5333	3	0	3	3	1	1	4	1	2	2	1	3	4	0	1	4	3	2	3	3	3	3	2	1	2	3	2	4	2	2	3	4	2		16	3	13	4	13	10	3	4	15	10	5
156	55309278	210923	569	9.48333	4	0	4	4	1	4	4	4	0	4	4	3	3	4	4	3	3	3	4	2	1	4	1	2	4	4	3	4	4	4	3	1	2		19	13	6	3	14	13	1	1	19	15	4
157	55311027	210923	716	11.9333	4	0	0	4	0	2	4	0	0	4	0	0	4	0	0	4	4	0	4	4	0	4	4	0	4	4	0	4	4	0	4	4	2		20	0	20	4	20	0	20	4	20	2	18
158	55313593	210923	5478	91.3	4	0	2	4	0	1	4	0	2	4	2	2	4	0	0	4	3	2	3	3	1	4	3	1	3	3	3	3	1	2	2	1	3		20	2	18	4	13	9	4	1	15	7	8
160	55321531	210923	384	6.4	3	2	2	4	1	1	4	1	2	4	1	3	3	0	1	4	4	1	4	3	1	4	4	0	4	4	0	4	4	1	4	3	3		18	5	13	4	19	3	16	3	20	9	11
162	55358083	210924	706	11.7667	4	2	0	4	0	0	4	0	0	4	0	0	4	0	0	4	2	0	4	2	1	4	4	0	4	3	0	4	2	1	3	2	2		20	2	18	4	13	2	11	2	19	0	19
163	55375725	210924	293	4.88333	4	0	0	4	0	0	4	0	2	4	0	0	4	0	0	4	4	0	4	4	0	4	4	0	4	4	0	4	4	4	4	4	4		20	0	20	4	20	4	16	4	20	2	18
164	55377555	210924	625	10.4167	3	0	2	4	0	1	4	0	2	4	2	0	4	0	1	4	3	0	3	4	1	4	4	0	3	4	0	2	2	1	2	4	1		19	2	17	4	17	2	15	4	14	6	8
165	55393956	210924	2150	35.8333	3	0	1	4	1	1	4	0	3	2	2	1	4	0	1	4	4	1	4	4	0	4	4	0	4	4	0	4	4	1	4	4	4		17	3	14	4	20	2	18	4	20	7	13
166	55399180	210924	466	7.76667	4	0	0	4	0	0	4	0	0	4	0	1	4	0	0	4	4	0	4	4	2	4	4	0	3	3	1	4	2	1	3	3	3		20	0	20	4	17	4	13	3	18	1	17
167	55401623	210924	717	11.95	3	1	1	4	2	0	4	1	1	4	1	2	4	1	2	4	3	1	3	3	1	4	3	1	3	3	0	4	2	1	2	3	3		19	6	13	4	14	4	10	3	16	6	10
168	55430268	210925	299	4.98333	4	0	1	4	1	1	4	2	1	4	1	1	4	0	1	4	4	0	4	4	3	4	4	0	3	4	0	3	4	2	4	4	4		20	4	16	4	20	5	15	4	18	5	13
170	55446650	210925	485	8.08333	4	0	3	4	0	2	4	0	4	4	1	0	4	0	3	4	4	1	3	4	0	4	3	0	4	4	0	4	2	0	2	4	4		20	1	19	4	17	1	16	4	17	12	5
171	55592399	210928	406	6.76667	4	0	2	4	0	1	4	1	3	3	0	1	4	0	0	4	1	1	3	2	1	4	2	0	3	2	0	3	1	1	3	1	3		19	1	18	4	8	3	5	1	16	7	9
172	55695148	210929	496	8.26667	3	0	3	3	2	0	2	0	3	3	0	0	4	0	1	4	3	3	1	3	1	3	3	0	1	2	0	3	1	2	3	1	3		15	2	13	4	12	6	6	1	11	7	4
173	55749427	210929	309	5.15	4	0	1	4	1	1	4	0	3	4	2	0	4	1	0	4	4	2	3	2	3	4	3	1	3	3	0	4	1	1	2	2	3		20	4	16	4	13	7	6	2	16	5	11
			Mean	11.8071	3.51748	0.559441	1.7972	3.72727	0.755245	1.13986	3.6993	0.671329	1.65035	3.53846	1.33566	1.44755	3.83217	0.41958	1.04895	3.63636	3.18182	0.965035	3.02098	3.21678	1.3007	3.76923	3.35664	0.734266	3.32168	3.0979	0.741259	3.18881	2.65734	1.32867	2.78322	3.05594	2.70629		18.3147	3.74126	14.5734	3.63636	15.5105	5.06993	10.4406	3.05594	16.0839	7.08392	9
			SD	13.6517	0.846311	0.877114	1.44651	0.68363	0.928552	1.09802	0.731918	0.977034	1.24051	0.776134	1.16851	1.42255	0.474505	0.834237	1.10905	0.809673	1.1606	1.20101	0.915197	0.881259	1.25055	0.552744	0.859132	0.963788	0.774609	1.06358	1.11148	0.795684	1.23963	1.08625	0.912664	1.20314	1.05371		2.51312	3.28401	5.20223	0.809673	4.33276	4.14805	7.90758	1.20314	2.65239	4.74341	6.43713
			Median	7.78333	4	0	2	4	1	1	4	0	2	4	1	1	4	0	1	4	4	1	3	3	1	4	4	0	3	3	0	3	3	1	3	4	3		19	3	16	4	16	4	12	4	16	7	9
					1	2	3	4	5	6	7	8	9	10	11	12	13	14	15	16	17	18	19	20	21	22	23	24	25	26	27	28	29	30	31	32	33		POD	POD	POD	POD	PDS	PDS	PDS	PDS	Trust	Trust	Trust
																				W																W	P		F	U	NA	W	F	U	NA	W	F	U	NA

																																																	0
																																																	gl = grados de libertad
																																																	Significancia: interés
																																																	Predicciones: estimaciones parámetro
																																																	Predicciónes: estimación parámetro
																																																	modelo o
[truncated: 1 more columns]

## Sheet: PD-Cronbach
211113	n = 143	wessanet	http://www.wessa.net/rwasp_cronbach.wasp
Wessa P. (2021), Cronbach alpha (v1.0.6) in Free Statistics Software (v1.2.1), Office for Research Development and Education, URL https://www.wessa.net/rwasp_cronbach.wasp/
												Alfa Crohbach, n = 143
												highest	-Q33	0.9352
												2nd highest	-Q31	0.9344
												3rd highest	all	0.9333

## Sheet: PDS-Cronbach
17	18	20	21	23	24	26	27	29	30	32		wessanet	Cronbach
3	1	3	1	3	1	3	1	3	1	3
4	0	4	0	4	4	4	0	4	0	4
4	0	4	0	4	0	4	0	4	0	4
4	0	4	0	4	0	4	0	3	1	4
4	1	3	2	4	0	4	1	4	0	4
4	2	4	3	4	0	4	2	2	0	2
4	0	4	0	4	0	4	0	4	0	4
4	0	3	1	3	1	3	1	3	2	4
3	1	2	1	3	1	3	1	3	3	3
3	1	4	2	1	3	1	1	2	3	4
4	0	4	0	4	0	4	0	4	1	4
3	1	4	0	3	1	3	1	2	1	3
2	2	3	1	3	1	3	1	2	1	3
4	0	4	1	4	0	4	4	4	1	4
4	0	4	0	4	0	4	0	4	0	4
4	3	2	3	4	1	2	0	1	3	4
4	0	4	0	4	0	4	0	4	0	4
4	0	4	0	4	0	4	0	4	1	4		highest:	-Q30	0.917
2	1	3	1	4	0	4	0	3	0	4		2nd highest	all	0.9128
4	0	3	3	4	1	4	0	4	0	4
4	1	2	2	4	0	4	0	2	1	4
4	0	4	0	3	0	4	0	4	2	4
4	0	4	1	4	0	4	0	4	4	4
4	0	4	0	4	0	4	0	4	0	4
3	0	4	0	4	0	4	0	4	2	4
3	1	3	1	3	1	3	0	2	1	3
3	1	3	2	3	1	3	1	3	2	3
3	1	3	3	4	1	3	0	3	1	3
3	1	1	1	3	1	1	2	3	2	3
0	3	3	0	3	1	3	0	3	1	4
4	0	4	0	4	0	4	0	4	0	4
4	0	4	1	4	0	4	0	3	1	4
4	0	4	0	4	0	3	0	3	0	4
1	1	2	1	2	0	2	0	2	2	0
4	0	4	0	4	0	4	0	2	0	4
4	0	4	2	4	0	4	0	4	0	4
3	1	2	1	2	1	3	1	2	2	3
4	0	4	0	4	0	4	0	4	2	4
4	1	3	2	3	1	2	2	3	3	2
4	0	4	0	4	0	4	0	4	2	4
0	4	3	2	3	2	1	4	0	1	1
4	0	4	0	4	0	4	0	4	0	4
2	2	3	1	4	1	2	2	2	2	4
0	4	3	4	3	2	3	4	1	1	1
4	0	4	2	4	1	4	0	3	1	2
3	1	3	1	3	1	3	1	3	2	3
4	2	4	0	4	0	4	0	3	2	4
4	0	4	0	4	0	4	0	4	0	0
4	0	4	0	3	0	3	0	3	0	4
4	1	4	0	4	0	4	1	4	4	4
2	2	3	1	4	0	4	0	4	0	4
2	1	3	3	3	3	3	1	3	3	3
0	3	2	3	4	1	2	2	3	3	1
4	0	4	0	4	0	4	0	4	1	4
2	0	3	2	3	1	2	0	3	3	4
4	2	3	2	3	1	2	2	2	1	4
4	0	4	0	4	0	4	0	4	0	4
4	0	4	0	4	1	4	0	4	2	4
4	0	4	0	4	0	4	0	4	0	4
0	4	2	4	3	0	0	2	0	1	0
4	0	4	1	4	0	4	0	4	0	3
4	2	3	2	3	1	3	2	2	1	2
4	0	3	1	4	0	3	0	3	2	3
4	0	4	0	4	0	4	0	4	0	4
3	0	3	3	1	0	0	0	1	1	2
3	1	3	1	3	0	2	0	3	2	4
4	0	4	1	4	0	4	0	3	0	4
1	1	3	3	2	2	1	0	0	1	1
4	0	3	3	2	2	3	1	1	4	1
3	0	4	1	4	1	4	1	4	0	4
4	0	4	0	4	0	4	0	2	0	4
4	0	4	0	4	0	4	0	4	0	4
4	0	3	0	3	0	3	0	2	2	4
4	0	4	0	4	0	4	0	4	1	4
3	0	3	1	3	0	3	0	3	1	4
3	3	3	3	3	2	3	1	2	1	3
3	1	2	0	3	1	3	0	2	2	2
4	0	3	0	4	0	3	0	3	0	4
4	0	4	0	4	0	3	0	4	1	4
4	0	4	4	4	4	4	0	4	4	4
4	0	4	0	4	0	4	0	4	0	4
4	0	4	0	4	0	4	0	4	0	4
3	1	3	1	3	1	3	0	3	1	4
4	0	4	1	4	0	4	4	4	1	4
4	0	4	0	4	0	4	0	4	0	4
4	0	3	0	4	0	4	0	4	1	4
4	1	4	0	4	0	4	0	4	2	4
3	1	3	2	3	1	2	1	2	2	3
3	2	3	3	4	1	3	1	2	1	2
4	0	4	0	4	4	4	2	2	1	4
4	0	4	0	4	0	4	0	3	1	4
4	0	4	0	0	0	4	0	4	0	4
4	0	4	1	4	0	4	0	4	1	4
3	3	2	1	2	1	1	0	0	2	1
4	3	1	3	2	2	1	3	2	2	1
0	2	0	4	0	3	0	4	0	4	0
4	3	3	3	2	0	3	1	2	2	2
2	2	2	2	2	2	2	2	2	2	2
1	3	2	3	4	2	2	2	0	1	2
1	1	2	3	3	2	3	3	2	2	3
3	2	3	3	4	1	3	2	1	1	2
3	2	2	2	2	2	2	3	0	2	2
3	4	2	3	3	2	1	2	0	2	0
0	4	2	0	2	2	1	3	0	1	1
3	0	4	1	4	0	3	1	3	2	2
1	3	2	4	3	2	2	2	1	3	2
3	4	2	3	2	3	2	3	1	2	1
4	1	3	2	4	1	3	0	2	3	4
3	3	2	2	3	2	4	1	2	1	3
4	0	4	2	4	3	4	0	3	1	3
3	1	3	3	2	2	2	1	2	2	1
1	3	2	2	2	2	1	4	2	2	2
3	2	2	2	3	1	2	1	2	2	2
1	2	3	3	3	1	2	1	2	1	1
3	0	3	1	3	0	3	0	2	0	4
2	1	3	1	3	2	2	2	1	2	2
4	0	4	3	3	0	4	0	2	1	4
4	0	4	1	3	1	3	1	2	2	3
1	0	1	2	3	1	2	0	0	3	2
4	0	4	0	4	0	4	0	4	0	4
2	2	2	3	4	1	2	2	1	3	2
3	1	3	2	3	1	4	1	3	2	3
4	0	4	0	4	0	4	0	3	2	4
0	4	1	3	3	2	0	1	1	1	1
4	0	4	4	4	0	4	0	4	0	4
4	0	4	0	4	0	2	0	2	1	3
3	2	4	3	4	0	3	0	2	2	3
3	2	3	3	2	1	3	2	2	2	4
3	3	2	1	1	2	4	3	4	4	1
4	0	4	0	4	0	4	0	4	0	4
3	2	3	1	3	1	3	3	1	2	1
4	1	3	1	4	0	4	0	4	1	3
2	0	2	1	4	0	3	0	2	1	2
4	0	4	0	4	0	4	0	4	4	4
3	0	4	1	4	0	4	0	2	1	4
4	1	4	0	4	0	4	0	4	1	4
4	0	4	2	4	0	3	1	2	1	3
3	1	3	1	3	1	3	0	2	1	3
4	0	4	3	4	0	4	0	4	2	4
4	1	4	0	3	0	4	0	2	0	4
1	1	2	1	2	0	2	0	1	1	1
3	3	3	1	3	0	2	0	1	2	1
4	2	2	3	3	1	3	0	1	1	2

## Sheet: POD-Cronbach
1	2	4	5	7	8	10	11	13	14	16		wessanet	Cronbach	free calculator	based on R
3	1	3	1	3	1	3	1	3	1	3
4	0	4	0	4	0	4	1	4	0	4
4	0	4	0	4	0	3	0	4	0	4
4	0	4	0	4	0	4	0	4	0	4
3	2	4	0	4	1	4	2	4	0	4
4	0	4	2	4	3	4	3	4	0	3
4	0	4	0	4	0	4	0	4	0	4
4	1	4	0	4	1	4	1	4	0	4
2	1	3	1	4	1	4	3	4	1	3
4	0	4	0	4	0	4	1	4	0	4
4	0	4	0	4	0	4	1	4	0	4
4	1	4	1	4	1	3	1	4	0	4
4	1	4	0	3	1	3	2	4	1	3
4	1	4	3	4	1	3	1	4	0	4
4	0	4	0	4	0	4	0	4	0	4
2	0	3	1	4	0	4	1	4	0	4
4	0	4	0	4	0	4	1	4	0	4		highes	all	0.8447
4	2	4	1	4	0	4	1	4	0	4
4	0	4	0	4	0	4	2	4	0	4
4	0	4	0	4	0	4	0	4	0	4
4	0	4	2	4	0	4	2	4	0	4
4	0	4	1	4	1	4	0	4	0	4
4	0	4	0	4	1	3	2	4	0	4
4	0	4	0	4	0	4	0	4	0	4
4	0	4	0	4	0	4	1	4	0	4
3	2	3	1	3	0	4	2	3	1	3
4	0	4	1	3	1	3	1	3	1	3
3	2	4	1	4	1	3	1	3	1	4
4	0	4	0	4	0	3	1	4	1	4
4	0	4	1	4	0	3	0	4	0	4
4	0	4	0	4	0	4	0	4	0	4
3	0	4	1	4	1	4	0	4	0	4
4	0	4	0	4	0	4	0	4	0	4
4	0	4	1	2	0	3	3	4	0	4
4	0	4	0	4	0	4	1	4	0	4
4	0	4	0	4	0	4	0	4	0	4
3	0	3	2	3	1	3	1	3	1	3
4	0	4	2	4	0	4	0	4	0	4
3	2	3	1	3	2	4	1	4	0	4
4	0	4	1	4	0	4	0	4	0	4
4	0	4	0	4	3	4	1	4	1	4
3	0	4	2	4	3	4	2	4	0	4
4	0	4	0	4	0	4	3	4	0	4
4	0	4	0	4	0	4	3	4	1	4
4	0	4	1	4	1	4	4	4	0	4
4	2	3	1	3	1	3	1	3	1	3
4	4	4	2	4	0	4	4	4	0	4
4	0	4	0	4	0	4	0	4	0	4
3	0	4	0	4	0	4	0	4	0	4
4	0	3	1	3	0	3	1	4	0	4
4	0	4	1	4	0	4	1	4	0	4
3	2	3	3	2	2	4	2	3	1	4
4	3	4	0	3	1	3	3	3	1	4
4	0	4	2	4	0	4	0	4	0	4
4	0	4	0	4	0	3	1	4	0	4
3	1	4	1	3	1	4	1	3	0	4
4	0	4	0	4	0	4	0	4	0	4
4	0	4	0	4	0	4	2	4	0	4
4	0	4	4	4	0	4	2	4	0	4
2	0	0	4	0	4	2	3	4	0	2
4	0	4	0	4	0	4	2	4	0	4
3	1	3	1	3	2	3	2	4	1	3
4	0	4	2	4	2	3	2	4	0	4
4	0	4	0	0	0	4	0	4	0	4
3	0	4	1	3	0	3	1	3	0	3
4	0	3	1	4	0	4	1	4	0	4
4	4	4	0	4	0	4	3	4	0	4
4	0	4	0	4	0	4	1	4	0	4
4	0	4	1	4	0	3	3	4	0	4
4	0	4	0	4	1	3	1	4	1	4
4	0	4	0	4	0	4	0	4	0	4
4	0	4	0	4	0	4	0	4	0	4
3	2	4	4	4	0	4	0	4	0	4
4	0	4	0	4	0	0	2	4	0	4
4	0	4	0	4	1	4	2	4	0	4
4	0	3	1	3	2	3	2	3	1	3
4	1	4	1	4	1	3	1	4	1	4
3	0	4	0	4	0	4	1	4	0	4
4	0	4	0	4	0	4	1	4	0	4
4	0	4	0	4	0	4	0	4	0	4
4	0	4	0	4	0	4	0	4	0	4
4	2	4	0	4	0	4	2	4	0	4
4	1	4	0	4	0	4	1	4	1	4
4	2	4	2	4	1	4	1	4	0	4
4	0	4	0	4	0	4	0	4	0	4
3	0	4	1	4	1	4	1	4	0	4
4	2	0	1	4	1	4	1	4	0	4
4	2	4	1	4	0	3	1	0	1	4
4	1	4	1	4	1	4	1	4	1	4
4	0	4	0	4	0	4	4	4	0	4
4	1	4	0	4	0	4	1	4	0	4
4	0	4	0	4	0	4	0	4	0	4
4	0	3	1	4	0	4	1	4	0	4
2	0	2	1	2	3	4	3	4	1	1
3	2	3	2	3	2	2	3	3	3	1
0	2	0	2	0	2	0	4	3	4	0
3	2	4	2	4	2	4	1	4	1	3
2	2	3	2	3	4	3	2	4	1	2
2	1	4	1	4	2	2	4	4	2	3
4	1	4	2	4	1	4	3	4	0	4
2	1	3	1	2	2	3	3	3	2	3
2	1	3	2	4	2	3	2	3	2	1
1	2	3	1	3	1	1	3	3	4	1
2	0	3	0	4	0	4	1	4	4	1
3	1	4	1	4	0	3	1	4	0	4
2	2	4	2	4	1	4	2	4	1	4
4	1	4	3	4	0	4	3	4	1	4
0	0	4	2	4	1	2	1	4	0	3
3	1	4	1	3	2	4	0	3	1	4
4	0	4	0	4	0	4	2	4	0	4
3	1	3	2	4	2	4	3	4	0	4
3	1	3	2	3	2	2	3	4	1	3
2	2	4	1	3	2	2	2	4	2	2
3	2	3	1	3	1	3	3	4	2	1
3	0	4	0	4	0	2	1	4	0	4
4	0	3	1	4	4	3	2	3	1	2
0	1	4	0	3	1	2	0	4	0	4
4	0	4	0	4	1	4	0	4	0	4
4	0	4	0	4	1	3	1	4	0	2
4	0	4	0	4	0	4	0	4	0	4
2	1	4	0	4	0	3	4	4	1	2
4	1	4	0	4	0	3	3	4	0	4
4	0	4	0	4	0	4	0	4	0	4
4	0	4	0	4	0	4	0	4	0	4
4	0	4	0	4	0	4	0	4	0	4
4	0	4	0	4	0	4	0	4	0	4
4	0	4	0	4	0	4	3	4	0	3
3	0	3	1	4	1	2	1	4	0	4
4	0	4	1	4	4	4	4	3	4	3
4	0	4	0	4	0	4	0	4	0	4
4	0	4	0	4	0	4	2	4	0	4
3	2	4	1	4	1	4	1	3	0	4
4	2	4	0	4	0	4	0	4	0	4
4	0	4	0	4	0	4	0	4	0	4
3	0	4	0	4	0	4	2	4	0	4
3	0	4	1	4	0	2	2	4	0	4
4	0	4	0	4	0	4	0	4	0	4
3	1	4	2	4	1	4	1	4	1	4
4	0	4	1	4	2	4	1	4	0	4
4	0	4	0	4	0	4	1	4	0	4
4	0	4	0	4	1	3	0	4	0	4
3	0	3	2	2	0	3	0	4	0	4
4	0	4	1	4	0	4	2	4	1	4

## Sheet: Trust-Cronbach
3	6	9	12	15	19	22	25	28	31	33		http://www.wessa.net/rwasp_cronbach.wasp				211113
1	1	1	1	2	3	4	4	3	3	3
1	0	0	3	0	4	4	4	4	4	4
1	0	0	0	0	4	4	4	4	4	2
0	1	1	0	1	4	4	4	4	3	3
3	1	2	4	1	3	4	4	3	3	2
3	2	3	4	1	2	4	4	4	4	0
0	0	0	0	0	4	4	4	4	2	4
2	2	2	2	2	2	4	4	3	2	3
3	1	3	3	2	1	3	3	2	3	3
0	0	0	0	1	3	4	3	4	3	3
0	0	1	1	0	4	4	4	4	2	3
0	2	2	1	2	3	4	4	3	2	2
0	2	2	3	2	3	3	2	3	3	4
3	1	2	1	0	4	4	4	3	3	4
0	2	2	0	0	4	4	4	3	2	2
4	3	2	4	4	1	4	3	1	3	3
3	0	0	1	0	4	4	4	4	3	1
1	0	0	0	0	3	4	4	2	2	2		highest	-Q33	0.8081
1	0	0	1	0	4	4	4	4	4	3		2nd highest	-Q31	0.8011
0	0	0	0	0	4	4	4	4	0	1		3rd highest	all	0.8007
2	4	2	2	2	3	4	4	4	3	4
0	0	0	2	0	4	4	4	2	3	4
4	3	2	3	2	4	4	4	4	4	4
2	0	0	0	0	4	4	4	4	2	4
0	0	0	0	0	4	4	4	3	3	3
1	1	1	1	1	3	4	3	3	2	3
3	3	2	2	2	2	3	2	3	2	3
1	1	2	1	2	3	3	3	3	3	1
4	1	4	3	1	2	3	2	3	2	3
0	2	2	0	2	2	4	3	2	1	1
0	2	0	0	0	2	4	4	4	3	4
1	1	1	1	1	3	4	3	4	3	3
3	3	2	0	1	2	4	3	4	3	4
2	2	2	0	2	2	4	3	3	2	2
1	1	2	0	0	1	4	3	3	2	2
4	2	2	2	0	4	4	3	4	4	3
2	1	2	3	1	2	3	3	2	2	2
2	0	0	0	0	4	4	4	4	4	4
4	2	2	4	3	3	2	2	2	2	2
2	0	2	2	0	4	4	4	4	4	4
4	0	3	4	3	1	4	3	3	2	1
3	1	3	3	0	3	4	4	3	4	3
3	1	2	1	1	4	3	4	2	4	4
4	2	0	4	1	2	3	3	3	2	3
2	0	1	1	1	3	4	3	4	2	2
3	1	3	2	1	3	4	3	3	2	2
3	0	0	0	0	3	4	4	4	4	2
0	0	0	0	0	4	4	4	4	4	4
3	0	1	1	0	3	4	4	2	3	4
3	2	1	1	0	3	4	4	4	2	1
2	0	1	0	1	3	3	3	3	4	3
3	2	2	3	1	3	3	2	2	2	2
4	2	4	3	3	3	3	2	2	2	2
3	0	2	0	0	3	4	4	4	0	2
2	1	0	3	1	2	4	3	2	2	1
0	1	2	1	1	2	4	3	3	3	1
4	0	4	0	0	4	4	4	4	3	0
1	0	0	2	0	4	4	4	4	3	4
0	0	0	0	0	4	4	4	1	2	2
0	4	1	1	1	4	4	3	4	4	4
0	0	3	1	1	4	4	4	4	3	1
3	2	2	3	2	3	4	3	3	3	3
0	0	2	0	0	2	4	3	3	3	3
0	0	3	4	2	1	4	4	4	4	4
4	3	4	2	3	2	0	1	3	0	1
2	1	4	0	1	2	4	3	3	4	3
0	0	2	0	1	2	4	2	3	3	4
0	0	2	0	0	4	3	3	4	3	2
3	2	1	4	2	3	4	4	2	4	3
0	0	0	1	0	4	4	4	4	4	4
1	1	1	1	1	3	4	4	3	3	3
0	0	0	0	0	2	4	4	3	3	4
2	1	2	3	1	2	4	3	1	0	2
0	0	2	0	0	4	4	4	4	4	4
1	0	1	1	0	4	4	4	3	3	3
2	2	3	2	2	3	3	3	3	3	3
3	2	2	1	2	3	4	4	3	3	3
1	0	1	0	0	4	4	3	4	4	4
0	1	1	0	0	2	4	4	3	2	3
4	2	0	2	0	4	4	4	3	2	2
0	0	0	2	0	4	4	4	4	2	2
3	1	2	0	0	4	4	4	4	4	4
3	2	2	0	3	2	3	4	2	3	3
0	0	0	0	0	4	4	3	3	2	3
0	0	0	0	0	4	4	4	4	4	4
1	0	3	0	0	3	4	4	3	1	0
3	1	1	2	0	4	4	2	4	2	1
1	1	1	2	1	3	3	3	3	3	3
1	1	1	1	1	4	4	3	4	3	4
4	2	0	0	0	4	4	4	2	2	2
0	0	0	0	1	3	4	4	3	3	3
3	3	2	0	2	2	4	4	4	3	2
3	2	3	0	2	3	4	4	2	3	1
3	2	4	4	3	1	3	3	4	4	2
4	2	1	3	3	3	3	1	2	2	3
0	4	4	2	4	2	3	3	3	2	2
4	3	4	3	3	3	4	2	3	3	3
2	2	3	3	2	2	2	2	2	2	2
4	2	2	4	2	2	4	2	2	3	4
4	1	2	4	1	2	4	2	2	3	2
1	3	3	4	1	2	4	4	3	1	4
2	2	1	3	2	4	2	3	3	3	3
4	3	4	4	4	4	4	2	3	3	2
4	2	3	2	4	2	4	3	3	2	0
3	1	2	0	2	4	4	4	4	2	3
3	2	4	4	2	2	4	4	3	3	4
4	3	2	4	3	2	4	2	2	2	3
1	1	0	3	1	3	4	3	3	3	2
2	3	2	3	2	2	4	4	4	3	4
1	0	1	0	0	3	4	3	3	4	3
2	2	2	1	1	3	3	3	4	3	4
2	2	1	3	2	2	3	2	3	3	3
3	2	3	4	2	3	4	3	3	3	2
3	2	3	1	2	2	4	4	3	2	2
0	0	0	1	0	4	4	4	3	4	3
0	0	2	1	2	2	4	3	2	2	2
0	2	1	1	0	4	4	4	3	4	2
0	0	2	0	0	4	4	3	3	3	3
1	0	2	0	0	2	3	3	2	3	1
3	3	3	3	0	4	4	4	4	4	4
4	1	3	4	2	3	4	3	3	3	4
1	1	4	0	2	3	4	2	2	2	1
2	0	1	2	1	2	4	3	4	3	3
3	0	3	1	0	2	4	3	2	3	3
0	0	0	0	0	4	4	4	4	2	2
0	0	2	0	0	4	4	2	4	3	3
3	2	0	1	1	2	4	3	3	2	3
3	1	2	3	1	3	3	2	4	3	2
4	4	0	3	4	4	4	4	4	3	2
0	2	0	0	0	4	4	4	4	4	2
2	1	2	2	0	3	4	3	3	2	3
2	1	2	3	1	4	4	4	4	4	3
0	0	0	0	0	4	4	4	4	3	2
0	0	2	0	0	4	4	4	4	4	4
2	1	2	0	1	3	4	3	2	2	1
1	1	3	1	1	4	4	4	4	4	4
0	0	0	1	0	4	4	3	4	3	3
1	0	1	2	2	3	4	3	4	2	3
1	1	1	1	1	4	4	3	3	4	4
3	2	4	0	3	3	4	4	4	2	4
2	1	3	1	0	3	4	3	3	3	3
3	0	3	0	1	1	3	1	3	3	3
1	1	3	0	0	3	4	3	4	2	3
